# Supplementary material for: Development and validation of a prognostic model for acute-on-chronic liver failure
Source: Front Cell Infect Microbiol. 2026 Feb 9;16:1759738. doi: 10.3389/fcimb.2026.1759738 (PMC12926412; doi:10.3389/fcimb.2026.1759738)
Supplement: Supplementary file 2 [file Table1.xlsx]

## Sheet: Supplementary table1
Supplementary table1. Baseline characteristics, laboratory test results, and outcome of the patients with HBV-ACLF
Patients characteristics	HX cohort, N = 496
Age (years)	46 (11)
Gender (male)	433 (87%)
high (cm)	166 (7)
weight (kg)	67 (12)
hepatic functional reserve tests
BSA (m^2)	1.74 (0.17)
ICG (mg)	33.0 (4.3)
K/min	0.045 (0.016)
R15 ((%))	52 (11)
EHBF (L/min)	0.20 (0.09)
CO (L/min)	6.53 (2.28)
CI (L/min/m^2)	3.76 (1.25)
BV (L)	4.56 (1.17)
CBV (L)	2.14 (0.78)
CBV/BV (%)	46 (10)
BV/kg (L/kg)	65 (17)
BVauc (L)	4.59 (1.18)
DO2 (ml/min)	976 (389)
Complications at hospital admission
Cirrhosis (yes)	376 (76%)
cirrhosis acute decompensation	144 (29%)
cirrhosis non-acute decompensation	232 (47%)
liver failure stage
I	224 (45%)
II	188 (38%)
III	84 (17%)
HE (yes)	53 (11%)
HE stage
0 stage	443 (89%)
1 stage	12 (2.4%)
2 stage	29 (5.8%)
3 stage	8 (1.6%)
4 stage	4 (0.8%)
Ascites (yes)	381 (77%)
Ascites score
score 0	115 (23%)
score 1	224 (45%)
score 2	85 (17%)
score 3	72 (15%)
infect	167 (34%)
HRS (yes)	57 (11%)
Laboratory tests
TBIL (umol/L)	320 (140)
IBIL (umol/L)	178 (133)
ALT ((IU/L))	280 (391)
AST (IU/L)	227 (299)
ALB (g/L)	32.0 (4.2)
TBA (umol/L)	218 (128)
Na (mmol/L)	133.65 (2.62)
K (mmol/L)	3.83 (0.57)
NH3 (μmol/L)	66 (30)
PTA (%)	0 (0)
PT (s)	22 (9)
INR	2.01 (1.26)
PT score	4.76 (4.43)
Cr (μmol/L)	80 (32)
WBC (10^9/L)	7.8 (12.5)
NEUT# (10^9/L)	4.87 (2.94)
LYM# (10^9/L)	1.38 (3.37)
NEUT/LYM	5.0 (4.6)
Mon# (10^9/L)	0.72 (0.33)
Hb (g/L)	122 (54)
Plt (10^9/L)	100 (60)
Scoring systems
CTP	10 (2)
MELD	22.6 (6.3)
Mortality
30-Day mortality	107 (22%)
90-Day mortality	123 (25%)
1 n (%); Mean (SD)
2 Pearson’s Chi-squared test; Wilcoxon rank sum test; Fisher’s exact test

## Sheet: Supplementary table2
Supplementary table2. Comparison of clinical characteristics between 90-day alive and death.
Patients characteristics	90-Day alive, N = 373	90-Day Death, N = 123	P-value
Age (years)	44 (11)	49 (9)	<0.001
Gender (male)	324 (87%)	109 (89%)	0.6
high (cm)	167 (7)	166 (8)	0.8
weight (kg)	67 (12)	66 (12)	0.3
hepatic functional reserve tests
BSA (m^2)	1.74 (0.17)	1.73 (0.17)	0.4
ICG (mg)	33.2 (4.2)	32.6 (4.6)	0.4
K/min	0.048 (0.016)	0.036 (0.011)	<0.001
R15 ((%))	50 (10)	60 (9)	<0.001
EHBF (L/min)	0.22 (0.09)	0.14 (0.05)	<0.001
CO (L/min)	6.43 (2.14)	6.90 (2.71)	0.3
CI (L/min/m^2)	3.70 (1.19)	3.99 (1.45)	0.2
BV (L)	4.58 (1.11)	4.48 (1.36)	0.3
CBV (L)	2.16 (0.77)	2.08 (0.79)	0.3
CBV/BV (%)	46 (10)	46 (9)	0.9
BV/kg (L/kg)	65 (16)	64 (19)	0.5
BVauc (L)	4.61 (1.12)	4.51 (1.37)	0.2
DO2 (ml/min)	971 (365)	994 (468)	0.8
Complications at hospital admission
Cirrhosis (yes)	278 (75%)	98 (80%)	0.2
cirrhosis acute decompensation	96 (35%)	48 (49%)	0.011
cirrhosis non-acute decompensation	182 (65%)	50 (51%)	0.011
liver failure stage			<0.001
I	208 (56%)	16 (13%)
II	139 (37%)	49 (40%)
III	26 (7.0%)	58 (47%)
HE (yes)	17 (4.6%)	36 (29%)	<0.001
HE stage (1-4)			<0.001
0 stage	356 (95%)	87 (71%)
1 stage	5 (1.3%)	7 (5.7%)
2 stage	8 (2.1%)	21 (17%)
3 stage	4 (1.1%)	4 (3.3%)
4 stage	0 (0%)	4 (3.3%)
Ascites (yes)	274 (73%)	107 (87%)	0.002
Ascites score			<0.001
score 0	99 (27%)	16 (13%)
score 1	167 (45%)	57 (46%)
score 2	64 (17%)	21 (17%)
score 3	43 (12%)	29 (24%)
infect	120 (32%)	47 (38%)	0.2
HRS (yes)	19 (5.1%)	38 (31%)	<0.001
Laboratory tests
TBIL (umol/L)	294 (124)	399 (157)	<0.001
IBIL (umol/L)	159 (122)	234 (148)	<0.001
ALT ((IU/L))	281 (412)	278 (321)	0.9
AST (IU/L)	221 (314)	247 (250)	0.035
ALB (g/L)	32.2 (4.3)	31.5 (4.1)	0.2
TBA (umol/L)	213 (75)	241 (246)	>0.9
Na (mmol/L)	133.91 (2.34)	132.89 (3.22)	<0.001
K (mmol/L)	3.84 (0.54)	3.81 (0.66)	0.4
NH3 (μmol/L)	63 (26)	77 (37)	<0.001
PTA (%)	0.46 (0.20)	0.33 (0.15)	<0.001
PT (s)	21 (5)	27 (13)	<0.001
INR	1.80 (0.63)	2.66 (2.15)	<0.001
Cr (μmol/L)	74 (19)	98 (50)	<0.001
WBC (10^9/L)	7.5 (13.5)	8.7 (9.1)	<0.001
NEUT# (10^9/L)	4.48 (2.59)	6.05 (3.56)	<0.001
LYM# (10^9/L)	1.29 (0.64)	1.66 (6.69)	<0.001
NEUT/LYM	4.3 (3.9)	7.2 (5.8)	<0.001
Mon# (10^9/L)	0.70 (0.33)	0.78 (0.35)	0.071
Hb (g/L)	123 (60)	117 (23)	0.2
Plt (10^9/L)	103 (62)	89 (54)	0.027
Scoring systems
CTP	10 (2)	11 (1)	<0.001
MELD	21.0 (4.9)	27.4 (7.6)	<0.001
1 n (%); Mean (SD)
2 Pearson’s Chi-squared test; Wilcoxon rank sum test; Fisher’s exact test

## Sheet: Supplementary table3
Supplementary table3. Univariate logistic analysis of factors associated with 90-day mortality.
Patients characteristics	OR	95%CI	p-value
Age (years)	1.044	1.023 - 1.065	< 0.001
Gender (male)	1.177	0.641 - 2.291	0.613
high (cm)	0.993	0.965 - 1.022	0.627
weight (kg)	0.989	0.972 - 1.007	0.232
hepatic functional reserve tests
BSA (m^2)	0.505	0.144 - 1.731	0.279
ICG (mg)	0.969	0.924 - 1.016	0.199
K/min	0.001	0.0001 - 0.0009	< 0.001
R15 ((%))	1.123	1.092 - 1.157	< 0.001
EHBF (L/min)	0.001	0.0001 - 0.0009	< 0.001
CO (L/min)	1.088	0.977 - 1.21	0.119
CI (L/min/m^2)	1.191	0.98 - 1.444	0.075
BV (L)	0.929	0.739 - 1.155	0.518
CBV (L)	0.875	0.606 - 1.218	0.453
CBV/BV (%)	0.998	0.972 - 1.023	0.848
BV/kg (L/kg)	0.996	0.981 - 1.011	0.559
BVauc (L)	0.923	0.735 - 1.147	0.48
DO2 (ml/min)	1	0.999 - 1.001	0.654
Complications at hospital admission
Cirrhosis (yes)	1.34	0.825 - 2.237	0.249
cirrhosis acute decompensation	1.82	1.141 - 2.907	0.012
cirrhosis non-acute decompensation	0.549	0.344 - 0.877	0.012
liver failure stage	5.442	3.889 - 7.808	< 0.001
HE (yes)	8.665	4.718 - 16.501	< 0.001
HE stage (1-4)	2.684	1.987 - 3.745	< 0.001
Ascites (yes)	2.416	1.396 - 4.425	0.003
Ascites score	1.484	1.205 - 1.833	< 0.001
infect	1.304	0.85 - 1.987	0.22
HRS (yes)	8.329	4.631 - 15.447	< 0.001
Laboratory tests
TBIL (umol/L)	1.006	1.004 - 1.007	< 0.001
IBIL (umol/L)	1.004	1.003 - 1.006	< 0.001
ALT ((IU/L))	1	0.999 - 1	0.938
AST (IU/L)	1	1 - 1.001	0.407
ALB (g/L)	0.963	0.916 - 1.011	0.135
TBA (umol/L)	1.001	0.999 - 1.004	0.189
Na (mmol/L)	0.877	0.814 - 0.943	< 0.001
K (mmol/L)	0.9	0.624 - 1.286	0.568
NH3 (μmol/L)	1.015	1.008 - 1.022	< 0.001
PTA (%)	0.004	0.001 - 0.022	< 0.001
PT (s)	1.135	1.097 - 1.177	< 0.001
INR	1.935	1.528 - 2.543	< 0.001
Cr (μmol/L)	1.035	1.025 - 1.045	< 0.001
WBC (10^9/L)	1.007	0.991 - 1.024	0.366
NEUT# (10^9/L)	1.184	1.106 - 1.272	< 0.001
LYM# (10^9/L)	1.026	0.967 - 1.126	0.37
NEUT/LYM	1.142	1.088 - 1.204	< 0.001
Mon# (10^9/L)	1.916	0.904 - 4.035	0.087
Hb (g/L)	0.994	0.985 - 1.001	0.19
Plt (10^9/L)	0.996	0.991 - 0.999	0.023
Scoring systems
CTP	1.625	1.393 - 1.914	< 0.001
MELD	1.208	1.157 - 1.265	< 0.001
1 n (%); Mean (SD)
2 Pearson’s Chi-squared test; Wilcoxon rank sum test; Fisher’s exact test
